# Supplementary material for: Prodigiosin Enhanced TMZ Chemosensitivity by Suppressing Focal Adhesion and Inhibiting Autophagy in Glioblastoma Cells
Source: Biomolecules. 2026 Jul 3;16(7):977. doi: 10.3390/biom16070977 (PMC13406636; doi:10.3390/biom16070977)
Supplement: Supplementary file 1 [file biomolecules-16-00977-s001.zip]

Archive with 1 entries (1 files):
- biomolecules-4305392-supplementary.pdf
